# Supplementary material for: Multi-compartment head modeling in EEG: Unstructured boundary-fitted tetra meshing with subcortical structures
Source: PLoS One. 2023 Sep 20;18(9):e0290715. doi: 10.1371/journal.pone.0290715 (PMC10511141; doi:10.1371/journal.pone.0290715)
Supplement: S1 Appendix — (ZIP) [file pone.0290715.s001.zip]

Archive with 2 entries (2 files):
- S2_Appendix.tex
- S1_Appendix.pdf
