# Supplementary material for: Multi-compartment head modeling in EEG: Unstructured boundary-fitted tetra meshing with subcortical structures
Source: PLoS One. 2023 Sep 20;18(9):e0290715. doi: 10.1371/journal.pone.0290715 (PMC10511141; doi:10.1371/journal.pone.0290715)
Supplement: S1 Appendix — (ZIP) [file pone.0290715.s001.zip › S2_Appendix.tex]

\documentclass[10pt,letterpaper]{article}
\usepackage[top=0.85in,left=2.75in,footskip=0.75in]{geometry}
\usepackage{algpseudocode}

\begin{document}

\section*{Supporting information}

\paragraph*{S1 Appendix.}
\label{meshing_algorithm}
\textbf{Meshing Algorithm}. This section describes the pseudocode of the tetra meshing algorithm applied in this study. The actual algorithm is available as a part of the open-source MATLAB-based Zeffiro Interface (ZI) toolbox (https://github.com/sampsapursiainen/zeffiro\_interface), in particular, release 5.17 corresponds to this study. The script matching the pseudocode below has been included in the file script/zef\_meshing\_example.m. To run the code, first add the scripts folder to MATLAB’s path.

\begin{algorithmic}[1]
\label{Pseudocode}
\scriptsize
    \Procedure{Boundary-fitted mesh}{}
        \State P.mesh\_resolution    = \textless VALUE \textgreater
        \State P.mesh\_smoothing     = \textit{TRUE}
        \State P.refinement          = \textit{TRUE}
        \State P.refinement\_surface = \textit{TRUE}
        \State P.refinement\_surface\_compartments = \textless VALUE \textgreater
        \State \textbf{return} P \Comment{\textit{(struct)}}
        \item[]
        %%%% Downsample
        \If {downsample\_surfaces == \textit{TRUE}}
            \Procedure{zef\_download\_surfaces}{}
                \State \textbf{input:} P, k\Comment{(k is the number of compartments)}
                \While {$k \not=$ \texttt{number\_of\_compartments}}
                    \State Perform downsample surface (triangulation and tetras)
                    \State k = k++
                \EndWhile
                \State \textbf{output:} P
            \EndProcedure
        \EndIf
        \item[]
        %%%%%%% Mesh Generation %%%%%
        \Procedure{Hexa meshing}{}
            \State \textbf{input:} P
            \State \textbf{Perform:} hexahedral $\rightarrow$ tetrahedral subdivisions
            \State \textbf{Perform:} labeling
            \State \textbf{return:} unfitted  mesh
        \EndProcedure
        \item[]
        %%%%%%%%% Labeling
        \Procedure{Re-Labeling}{}
            \State \textbf{input:} unfitted  mesh, P, g \Comment{g = [0] CPU or [1] GPU parallelization}
            \If {g == 1}
                \State \textbf{P.use\_GPU} == \textit{TRUE}
            \Else
                \State \textbf{P.use\_GPU} == \textit{FALSE}
            \EndIf
            \If { enable fit == \textit{FALSE}}
                \State \textbf{Perform}: solid angle labeling 
                \State \textbf{return:} refined mesh
            \Else
                \While{Convergence achieved == \textit{FALSE}}
                    \State \textbf{Perform}: solid angle labeling 
                    \State \textbf{Perform}: surface extraction
                    \State \textbf{Perform}: re-labeling
                \EndWhile
                \item[]
                \State \textbf{Input:} refined mesh
                \State \textbf{Perform}: Taubin smoothing method
                \State \textbf{Perform}: Inflation
                \State \textbf{Perform}: Delaunay turns
                \State \textbf{return:} fitted mesh
                \textbf{}
            \EndIf
        \EndProcedure
        \item[]
    \EndProcedure
\end{algorithmic}

\end{document}
